# Supplementary material for: Moving Food Assistance into the Digital Age: A Scoping Review
Source: Int J Environ Res Public Health. 2022 Jan 25;19(3):1328. doi: 10.3390/ijerph19031328 (PMC8835246; doi:10.3390/ijerph19031328)
Supplement: Supplementary file 1 [file ijerph-19-01328-s001.zip]

Archive with 1 entries (1 files):
- ijerph-1527153-supplementary.pdf
